# Supplementary material for: Prey preference follows phylogeny: evolutionary dietary patterns within the marine gastropod group Cladobranchia (Gastropoda: Heterobranchia: Nudibranchia)
Source: BMC Evol Biol. 2017 Oct 26;17:221. doi: 10.1186/s12862-017-1066-0 (PMC5659023; doi:10.1186/s12862-017-1066-0)
Supplement: Supplementary file 3 — List of specimens examined in this study, including species name, locality, and morphological and molecular tissue voucher and barcode information. Sequence Read Archive accession numbers are also provided for each RNA-Seq dataset. (XLSX 41 kb) [file 12862_2017_1066_MOESM3_ESM.xlsx]

## Sheet: Sheet1
Clade	Sub-clade	Species	Locality	Morphological voucher	SRA accession no.	Catalog Number	COI Sequence
Pleurobranchoidea		Pleurobranchaea californica	-	SRA	SRR1505130	-	-
Anthobranchia		Bathydoris clavigera	-	SRA	SRR1505104	-	-
		Doris kerguelenensis	-	SRA	SRR1505108	-	-
Cladobranchia	Dendronotida	Bornella anguilla	Mujimba (Old Woman Island), Mooloolaba, SE QLD, Australia	-	SRR3726697	USNM1408886	KX889723
		Dendronotus venustus	-	SRA	SRR1950948	USNM1408861	KX889726
		Doto lancei	-	SRA	SRR1950945	USNM1408854	KX889731
		Hancockia uncinata	Newlyn Marina, Newlyn, Cornwall, England, UK	-	SRR3726694	USNM1408884	KX889735
		Lomanotus vermiformis	Crawl Cay, Bocas del Toro, Panama	-	SRR3726706	-	KX889740
		Melibe leonina	-	SRA	SRR1950947	USNM1408859	KX889741
		Scyllaea fulva	Gump Station, Cook's Bay, Moorea, French Polynesia	USNM1408879	SRR3726701	USNM1408878	KX889746
		Tritonia diomedea	-	SRA	SRR1721590	-	-
		Tritonia festiva	-	SRA	SRR1950941	USNM1408850	KX889748
		Tritonia hamnerorum	-	SRA	SRR4190242	-	-
		Tritoniopsis frydis	-	SRA	SRR1950954	USNM1408870	KX889749
	Arminida	Armina californica	-	SRA	SRR4124996	-	-
		Dermatobranchus sp.	Mujimba (Old Woman Island), Mooloolaba, SE QLD, Australia	-	SRR3726698	USNM1409026	KX889727
	Aeolidida	Aeolidiella alba	Back Reef near Maharepa, Moorea, French Polynesia	-	SRR3726702	-	KX889719
		Antaeolidiella chromosoma	Punta Belcher, Bah’a Magdalena, Baja California, Mexico	-	SRR3726695	USNM1409024	KX889720
		Austraeolis stearnsi	-	SRA	SRR1950943	USNM1408852	KX889721
		Berghia stephanieae	-	USNM1408872	SRR1950951	USNM1408862	KX889722
		Catriona columbiana	-	SRA	SRR1950949	-	KX889724
		Cuthona albocrusta	-	SRA	SRR1950944	-	KX889725
		Dondice occidentalis	-	SRA	SRR1950953	USNM1408868	KX889729
		Dondice parguerensis	Smithsonian Tropical Research Institute, Bocas del Toro, Panama	-	SRR3726707	-	KX889730
		Eubranchus rustyus	Neptune's/County Line, Malibu, CA, USA	-	SRR3726692	-	KX889732
		Favorinus auritulus	-	SRA	SRR1950950	-	KX889733
		Fiona pinnata	-	SRA	SRR1505109	-	-
		Flabellina iodinea	-	SRA	SRR1950940	USNM1408849	KX889734
		Hermissenda crassicornis	-	SRA	SRR1719366	-	-
		Hermissenda opalescens	-	SRA	SRR1950939	-	KX889736
		Learchis evelinae	Blue Heron Bridge, Riviera Beach, FL, USA	USNM1408873	SRR3726693	-	KX889738
		Limenandra confusa	Temae Beach, Moorea, French Polynesia	USNM1408882	SRR3726703	USNM1408880	KX889739
		Noumeaella rubrofasciata	Paradise Cove, Malibu, CA, USA	-	SRR3726700	-	KX889742
		Palisa papillata	-	USNM1408874	SRR1950952	USNM1408863	KX889743
		Phestilla sp.	Lorenso House Reef, Pulau Bunaken, Sulawesi, Indonesia	-	SRR3726699	-	KX889744
		Phidiana lynceus	Canal del Drago, Isla Col—n, Panama	-	SRR3726705	-	KX889745
		Spurilla braziliana	Isla Urab‡, Panama	-	SRR3726704	-	KX889747
		Unidentia angelvaldesi	Gold Coast Seaway, Queensland, Australia	-	SRR3726696	USNM1409025	KX889750
	Unassigned	Dirona picta	-	SRA	SRR1950946	USNM1408856	KX889728
		Janolus barbarensis	-	SRA	SRR1950942	USNM1408851	KX889737
