# Supplementary material for: Prey preference follows phylogeny: evolutionary dietary patterns within the marine gastropod group Cladobranchia (Gastropoda: Heterobranchia: Nudibranchia)
Source: BMC Evol Biol. 2017 Oct 26;17:221. doi: 10.1186/s12862-017-1066-0 (PMC5659023; doi:10.1186/s12862-017-1066-0)
Supplement: Supplementary file 4 — Prey preference data used for the ancestral state reconstruction. (XLSX 48 kb) [file 12862_2017_1066_MOESM4_ESM.xlsx]

## Sheet: Table_S3.csv
Species	Prey preference	Reference
Aeolidiella alba	Anthozoa: Hexacorallia	McDonald & Nybakken 1997, Rudman 2002
Anteaeolidiella chromosoma	Anthozoa: Hexacorallia	McDonald & Nybakken 1997 [as Aeolidiella chromosoma], Rudman 2002 [as Spurilla chromosoma]
Armina californica	Anthozoa: Octocorallia	McDonald & Nybakken 1997
Austraeolis stearnsi	Hydrozoa	Wägele 2004
Berghia stephanieae	Anthozoa: Hexacorallia	Wägele 2004, Valdés et al. 2006
Bornella anguilla	Hydrozoa	McDonald & Nybakken 1997, Wägele 2004, Putz et al. 2010
Catriona columbiana	Hydrozoa	McDonald & Nybakken 1997, Wägele 2004
Cuthona albocrusta	Hydrozoa	McDonald & Nybakken 1997, Wägele 2004
Dendronotus venustus	Hydrozoa	McDonald & Nybakken 1997, Wägele 2004 [as D. frondosus]
Dermatobranchus sp.	Anthozoa: Octocorallia	Wägele 2004, Putz et al. 2010
Dirona picta	Bryozoa	McDonald & Nybakken 1997
Dondice occidentalis	Hydrozoa	McDonald & Nybakken 1997
Dondice parguerensis	Scyphozoa	McDonald & Nybakken 1997
Doto lancei	Hydrozoa	McDonald & Nybakken 1997, Wägele 2004
Eubranchus rustyus	Hydrozoa	McDonald & Nybakken 1997, Wägele 2004
Favorinus auritulus	Gastropoda eggs	McDonald & Nybakken 1997
Fiona pinnata	Crustacea	McDonald & Nybakken 1997
Flabellina iodinea	Hydrozoa	McDonald & Nybakken 1997, Wägele 2004, Putz et al. 2010
Hancockia uncinata	Hydrozoa	Picton & Morrow 1994, McDonald & Nybakken 1997, Wägele 2004
Hermissenda crassicornis	Hydrozoa	McDonald & Nybakken 1997, Putz et al. 2010
Hermissenda opalescens	Hydrozoa	McDonald & Nybakken 1997 [as H. crassiornis]
Janolus barbarensis	Bryozoa	McDonald & Nybakken 1997, Wägele 2004
Learchis evelinae	Hydrozoa	Valdés et al. 2006
Limenandra confusa	Anthozoa: Hexacorallia	McDonald & Nybakken 1997 [as Baeolidia nodosa], Rudman 2002 [as L. nodosa]
Lomanotus vermiformis	Hydrozoa	McDonald & Nybakken 1997, Rudman 1999b, Wägele 2004
Melibe leonina	Crustacea	McDonald & Nybakken 1997, Putz et al. 2010
Noumeaella rubrofasciata	Hydrozoa	Wägele 2004
Palisa papillata	Hydrozoa	Wägele 2004, Valdés et al. 2006
Phestilla sp.	Anthozoa: Hexacorallia	Putz et al. 2010 [multiple Phestilla spp.]
Phidiana lynceus	Hydrozoa	McDonald & Nybakken 1997
Scyllaea fulva	Hydrozoa	McDonald & Nybakken 1997 [as S. pelagica]
Spurilla braziliana	Anthozoa: Hexacorallia	McDonald & Nybakken 1997, Rudman 1999a [as Spurilla neapolitana]
Tritonia diomedea	Anthozoa: Octocorallia	McDonald & Nybakken 1997
Tritonia festiva	Anthozoa: Octocorallia	McDonald & Nybakken 1997
Tritonia hamnerorum	Anthozoa: Octocorallia	McDonald & Nybakken 1997
Tritoniopsis frydis	Anthozoa: Octocorallia	McDonald & Nybakken 1997, Rudman 2001
Unidentia angelvaldesi	Unknown	Millen & Hermosillo 2012
