# Supplementary material for: Prey preference follows phylogeny: evolutionary dietary patterns within the marine gastropod group Cladobranchia (Gastropoda: Heterobranchia: Nudibranchia)
Source: BMC Evol Biol. 2017 Oct 26;17:221. doi: 10.1186/s12862-017-1066-0 (PMC5659023; doi:10.1186/s12862-017-1066-0)
Supplement: Supplementary file 5 — Table of sequence read information for each sample. (XLSX 55 kb) [file 12862_2017_1066_MOESM5_ESM.xlsx]

## Sheet: Table_S1.csv
Sample	Species	Number of reads	Read 1 Length (R1)	Read 2 Length (R2)
SRR3726702	Aeolidiella alba	40239806	101	101
SRR3726695	Anteaeolidiella chromosoma	44057108	101	101
SRR4124996	Armina californica	49137024	125	125
SRR1950943	Austraeolis stearnsi	44805574	101	101
SRR1505104	Bathydoris clavigera	25756442	100	100
SRR1950951	Berghia stephanieae	49132190	101	101
SRR3726697	Bornella anguilla	30903660	101	101
SRR1950949	Catriona columbiana	56575094	101	101
SRR1950944	Cuthona albocrusta	64049004	101	101
SRR1950948	Dendronotus venustus	56770684	101	101
SRR3726698	Dermatobranchus sp.	38595038	101	101
SRR1950946	Dirona picta	53926908	101	101
SRR1950953	Dondice occidentalis	64970546	101	101
SRR3726707	Dondice parguerensis	41188580	101	101
SRR1505108	Doris kerguelenensis	29570328	90	90
SRR1950945	Doto lancei	51615104	101	101
SRR3726692	Eubranchus rustyus	44900716	101	101
SRR1950950	Favorinus auritulus	53995048	101	101
SRR1505109	Fiona pinnata	32901186	100	100
SRR1950940	Flabellina iodinea	65504176	101	101
SRR3726694	Hancockia uncinata	44066522	101	101
SRR1719366	Hermissenda crassicornis	54646466	101	101
SRR1950939	Hermissenda opalescens	109387186	100	100
SRR1950942	Janolus barbarensis	48949876	101	101
SRR3726693	Learchis evelinae	39094232	101	101
SRR3726703	Limenandra confusa	39556892	101	101
SRR3726706	Lomanotus vermiformis	47217216	101	101
SRR1950947	Melibe leonina	52242406	101	101
SRR3726700	Noumeaella rubrofasciata	37270102	101	101
SRR1950952	Palisa papillata	47519642	101	101
SRR3726699	Phestilla sp.	42380642	101	101
SRR3726705	Phidiana lynceus	39230598	101	101
SRR1505130	Pleurobranchaea californica	37446108	130	130
SRR3726701	Scyllaea fulva	43374630	101	101
SRR3726704	Spurilla braziliana	41223098	101	101
SRR1721590	Tritonia diomedea	133156930	100	100
SRR1950941	Tritonia festiva	54723130	101	101
SRR4190242	Tritonia hamnerorum	51064334	125	125
SRR1950954	Tritoniopsis frydis	54963702	101	101
SRR3726696	Unidentia angelvaldesi	37237790	101	101
