# Supplementary material for: Prey preference follows phylogeny: evolutionary dietary patterns within the marine gastropod group Cladobranchia (Gastropoda: Heterobranchia: Nudibranchia)
Source: BMC Evol Biol. 2017 Oct 26;17:221. doi: 10.1186/s12862-017-1066-0 (PMC5659023; doi:10.1186/s12862-017-1066-0)
Supplement: Supplementary file 6 — Trinity-assembly details, including number of transcript fragments and total number of bases assembled, as well as N50 and L50 statistics for each transcriptome. (XLSX 42 kb) [file 12862_2017_1066_MOESM6_ESM.xlsx]

## Sheet: Table_S2.csv
Sample	Species	number of transcript fragments	total bases	N50	L50
SRR3726702	Aeolidiella alba	135658	68829944	587	30234
SRR3726695	Anteaeolidiella chromosoma	105807	54712282	609	23104
SRR4124996	Armina californica	164304	112937294	1058	25105
SRR1950943	Austraeolis stearnsi	117007	72595298	828	22000
SRR1505104	Bathydoris clavigera	178144	77513189	468	47797
SRR1950951	Berghia stephanieae	193197	98802980	595	42296
SRR3726697	Bornella anguilla	93537	51612871	696	19285
SRR1950949	Catriona columbiana	131762	70968477	659	25940
SRR1950944	Cuthona albocrusta	166300	89001674	652	33678
SRR1950948	Dendronotus venustus	159696	95693636	811	28459
SRR3726698	Dermatobranchus sp.	107195	46826108	460	27642
SRR1950946	Dirona picta	91926	56135288	835	16979
SRR1950953	Dondice occidentalis	138158	74488947	658	29076
SRR3726707	Dondice parguerensis	129030	69460123	655	24857
SRR1505108	Doris kerguelenensis	141651	55197023	395	40075
SRR1950945	Doto lancei	113713	69028271	820	21676
SRR3726692	Eubranchus rustyus	113670	69002480	821	20256
SRR1950950	Favorinus auritulus	160725	89596195	695	32274
SRR1505109	Fiona pinnata	124230	68609332	680	26095
SRR1950940	Flabellina iodinea	137325	86800292	870	24392
SRR3726694	Hancockia uncinata	131924	77477062	762	24038
SRR1719366	Hermissenda crassicornis	120902	78490056	932	20668
SRR1950939	Hermissenda opalescens	244299	136233417	712	42866
SRR1950942	Janolus barbarensis	71967	36318001	581	16144
SRR3726693	Learchis evelinae	136824	69829187	580	29383
SRR3726703	Limenandra confusa	229944	130831914	749	46534
SRR3726706	Lomanotus vermiformis	101986	53386921	604	21134
SRR1950947	Melibe leonina	99326	66000458	965	16878
SRR3726700	Noumeaella rubrofasciata	121254	71634931	771	23062
SRR1950952	Palisa papillata	141805	80435497	722	27851
SRR3726699	Phestilla sp.	195785	102593153	642	39279
SRR3726705	Phidiana lynceus	128619	79261824	827	22894
SRR1505130	Pleurobranchaea californica	295127	135826770	508	75183
SRR3726701	Scyllaea fulva	151905	88809531	767	26965
SRR3726704	Spurilla braziliana	159038	86406689	659	30498
SRR1721590	Tritonia diomedea	243272	147329750	809	41106
SRR1950941	Tritonia festiva	100613	57165768	730	20555
SRR4190242	Tritonia hamnerorum	227362	153676892	990	35869
SRR1950954	Tritoniopsis frydis	126224	70763758	721	25955
SRR3726696	Unidentia angelvaldesi	124907	73100445	757	22728
