# Supplementary material for: Prey preference follows phylogeny: evolutionary dietary patterns within the marine gastropod group Cladobranchia (Gastropoda: Heterobranchia: Nudibranchia)
Source: BMC Evol Biol. 2017 Oct 26;17:221. doi: 10.1186/s12862-017-1066-0 (PMC5659023; doi:10.1186/s12862-017-1066-0)
Supplement: Supplementary file 7 — HaMStR statistics for each RNA-Seq dataset. (XLSX 43 kb) [file 12862_2017_1066_MOESM7_ESM.xlsx]

## Sheet: Table_S3.csv
Sample	Species	Sequences matching orthologous groups	Unique orthologous groups represented	Mean length (in amino acids)
SRR3726702	Aeolidiella alba	1086	820	227
SRR3726695	Anteaeolidiella chromosoma	991	795	227
SRR4124996	Armina californica	1609	1025	442
SRR1950943	Austraeolis stearnsi	1226	953	268
SRR1505104	Bathydoris clavigera	1641	1017	226
SRR1950951	Berghia stephanieae	1249	959	261
SRR3726697	Bornella anguilla	911	770	228
SRR1950949	Catriona columbiana	1122	876	269
SRR1950944	Cuthona albocrusta	1306	956	266
SRR1950948	Dendronotus venustus	1617	1085	294
SRR3726698	Dermatobranchus sp.	615	512	193
SRR1950946	Dirona picta	1207	927	244
SRR1950953	Dondice occidentalis	1258	969	250
SRR3726707	Dondice parguerensis	1344	1021	296
SRR1505108	Doris kerguelenensis	1312	899	207
SRR1950945	Doto lancei	974	760	234
SRR3726692	Eubranchus rustyus	1222	973	291
SRR1950950	Favorinus auritulus	1400	1041	280
SRR1505109	Fiona pinnata	1446	997	282
SRR1950940	Flabellina iodinea	1358	1019	320
SRR3726694	Hancockia uncinata	1351	1031	351
SRR1719366	Hermissenda crassicornis	1828	1077	399
SRR1950939	Hermissenda opalescens	1468	1004	264
SRR1950942	Janolus barbarensis	722	623	187
SRR3726693	Learchis evelinae	1280	964	248
SRR3726703	Limenandra confusa	1400	980	253
SRR3726706	Lomanotus vermiformis	1015	862	261
SRR1950947	Melibe leonina	1228	968	289
SRR3726700	Noumeaella rubrofasciata	1265	971	265
SRR1950952	Palisa papillata	1275	960	254
SRR3726699	Phestilla sp.	1453	1071	258
SRR3726705	Phidiana lynceus	1376	1016	280
SRR1505130	Pleurobranchaea californica	1938	1138	240
SRR3726701	Scyllaea fulva	1377	1032	346
SRR3726704	Spurilla braziliana	1284	983	303
SRR1721590	Tritonia diomedea	1883	1089	474
SRR1950941	Tritonia festiva	1031	797	191
SRR4190242	Tritonia hamnerorum	2013	1198	499
SRR1950954	Tritoniopsis frydis	901	685	232
SRR3726696	Unidentia angelvaldesi	1337	1027	328
