# Supplementary material for: Prey preference follows phylogeny: evolutionary dietary patterns within the marine gastropod group Cladobranchia (Gastropoda: Heterobranchia: Nudibranchia)
Source: BMC Evol Biol. 2017 Oct 26;17:221. doi: 10.1186/s12862-017-1066-0 (PMC5659023; doi:10.1186/s12862-017-1066-0)
Supplement: Supplementary file 8 — Ancestral state reconstruction results for the evolution of diet preference in Cladobranchia with the alternative prey type states. (XLSX 51 kb) [file 12862_2017_1066_MOESM8_ESM.xlsx]

## Sheet: Table_S7.csv
Node	Octocorallia	Hexacorallia	Hydrozoa	Bryozoa	Scyphozoa	Crustacea	Gastropoda eggs	Generalist
1	0.00163287	2.78492e-05	0.998228	2.78491e-05	2.78491e-05	0	2.78491e-05	2.79788e-05
2	0.0033856	1.87666e-05	0.996521	1.87664e-05	1.87664e-05	0	1.87664e-05	1.88081e-05
3	0.000119294	1.19649e-06	0.999875	1.19604e-06	1.19604e-06	0	1.19608e-06	1.1975e-06
4	1.12163e-06	4.65472e-07	0.999997	4.37241e-07	4.37156e-07	0	4.39933e-07	4.37325e-07
5	3.59954e-06	5.90559e-06	0.999976	3.55565e-06	3.54826e-06	0	3.78921e-06	3.56221e-06
6	1.60779e-06	0.000161789	0.999809	2.95593e-06	2.45623e-06	0	1.87433e-05	3.39925e-06
7	7.07884e-06	0.00168428	0.998245	7.64587e-06	1.59668e-05	0	1.4286e-05	2.58408e-05
8	7.67702e-05	0.981028	0.0185871	7.67807e-05	7.6935e-05	0	7.69038e-05	7.71181e-05
9	1.15757e-05	0.998148	0.00179424	1.15767e-05	1.15916e-05	0	1.15886e-05	1.16092e-05
10	1.13459e-06	0.999896	9.86413e-05	1.13464e-06	1.13545e-06	0	1.13529e-06	1.13642e-06
11	2.2525e-06	0.999965	2.39754e-05	2.25251e-06	2.25269e-06	0	2.25266e-06	2.25291e-06
12	3.88784e-06	0.000394488	0.999519	4.01989e-06	2.4849e-05	0	5.56629e-06	4.81352e-05
13	6.62334e-05	0.000188429	0.995929	6.62747e-05	0.00120772	0	6.67585e-05	0.00247581
14	9.21213e-05	9.87703e-05	0.937787	9.21235e-05	0.000154233	0	9.21499e-05	0.0616836
15	0.000215989	0.000226251	0.954166	0.000215992	0.0445412	0	0.000216033	0.000418343
16	5.24597e-05	0.000131207	0.998378	0.000141987	5.28768e-05	0	0.00119007	5.33404e-05
17	7.42671e-06	1.22783e-05	0.999675	0.00021315	7.45241e-06	0	7.75136e-05	7.48097e-06
18	4.1151e-05	4.46993e-05	0.99814	0.00159976	4.11698e-05	0	9.24099e-05	4.11907e-05
19	6.18092e-07	6.28335e-07	0.999992	5.11726e-06	6.18147e-07	0	7.6606e-07	6.18207e-07
20	8.45666e-06	8.47515e-06	0.99995	8.34461e-06	8.3446e-06	0	8.34505e-06	8.34463e-06
21	3.07987e-05	3.84665e-05	0.999808	3.0792e-05	3.0792e-05	0	3.0792e-05	3.0792e-05
22	1.88247e-05	0.000137774	0.999768	1.88244e-05	1.88244e-05	0	1.88244e-05	1.88244e-05
23	8.43893e-05	0.00165075	0.997927	8.43892e-05	8.43892e-05	0	8.43892e-05	8.43892e-05
24	2.24622e-05	0.000281655	0.999606	2.24622e-05	2.24622e-05	0	2.24622e-05	2.24622e-05
25	4.87491e-05	2.10729e-05	0.999846	2.10728e-05	2.10728e-05	0	2.10728e-05	2.10731e-05
26	0.890223	0.00053046	0.107124	0.00053046	0.00053046	0	0.00053046	0.000530465
27	0.999416	1.47723e-05	0.00050999	1.47723e-05	1.47723e-05	0	1.47723e-05	1.47723e-05
28	0.999932	3.00471e-06	5.31481e-05	3.00471e-06	3.00471e-06	0	3.00471e-06	3.00471e-06
29	0.999999	2.15676e-07	2.92235e-07	2.15676e-07	2.15676e-07	0	2.15676e-07	2.15676e-07
30	0.997891	7.1532e-05	0.00175118	7.1532e-05	7.1532e-05	0	7.1532e-05	7.1532e-05
31	0.000241535	6.33633e-06	0.999727	6.33632e-06	6.33632e-06	0	6.33632e-06	6.53775e-06
32	1.8619e-06	3.55327e-07	0.999995	3.55327e-07	3.55327e-07	0	3.55327e-07	2.11881e-06
33	1.53525e-05	1.47539e-05	0.999727	1.47539e-05	1.47539e-05	0	1.47539e-05	0.000199044
34	0.0002992	0.00029874	0.99335	0.00029874	0.00029874	0	0.00029874	0.00515603
35	3.51685e-06	3.33258e-06	0.99998	3.33258e-06	3.33258e-06	0	3.33258e-06	3.54828e-06
36	2.89141e-05	2.8845e-05	0.999827	2.8845e-05	2.8845e-05	0	2.8845e-05	2.89259e-05
