# Supplementary material for: Prey preference follows phylogeny: evolutionary dietary patterns within the marine gastropod group Cladobranchia (Gastropoda: Heterobranchia: Nudibranchia)
Source: BMC Evol Biol. 2017 Oct 26;17:221. doi: 10.1186/s12862-017-1066-0 (PMC5659023; doi:10.1186/s12862-017-1066-0)
Supplement: Supplementary file 9 — Ancestral state reconstruction results for the evolution of diet preference in Cladobranchia with the alternative prey type state for Dirona picta. (XLSX 54 kb) [file 12862_2017_1066_MOESM9_ESM.xlsx]

## Sheet: scaled_likelihoods_dirona.csv
Node	Octocorallia	Hexacorallia	Hydrozoa	Bryozoa	Scyphozoa	Crustacea	Gastropoda eggs	Generalist
1	0.00182214	2.93416e-05	0.997989	4.17545e-05	2.93407e-05	2.93423e-05	2.93407e-05	2.9481e-05
2	0.00378176	2.08031e-05	0.996067	4.68429e-05	2.0801e-05	2.08044e-05	2.08011e-05	2.08485e-05
3	0.000529111	5.26768e-06	0.999392	5.25783e-05	5.26395e-06	5.27011e-06	5.26414e-06	5.27057e-06
4	3.59085e-06	5.46668e-07	0.999993	7.68435e-07	4.88357e-07	5.84771e-07	4.91226e-07	4.88572e-07
5	3.80321e-06	5.77367e-06	0.999973	3.53808e-06	3.52372e-06	3.52083e-06	3.74339e-06	3.53715e-06
6	1.51332e-06	0.00015364	0.999819	1.51162e-06	2.31754e-06	1.51151e-06	1.71196e-05	3.22244e-06
7	6.92875e-06	0.0016639	0.998261	6.92804e-06	1.57079e-05	6.92799e-06	1.34963e-05	2.55641e-05
8	7.64328e-05	0.980858	0.0186827	7.64328e-05	7.65965e-05	7.64328e-05	7.65552e-05	7.67802e-05
9	1.17957e-05	0.998084	0.00184509	1.17957e-05	1.18118e-05	1.17957e-05	1.18078e-05	1.18299e-05
10	1.15517e-06	0.999891	0.000102208	1.15517e-06	1.15606e-06	1.15517e-06	1.15583e-06	1.15705e-06
11	2.24464e-06	0.999962	2.49467e-05	2.24464e-06	2.24484e-06	2.24464e-06	2.24479e-06	2.24506e-06
12	3.84895e-06	0.000393405	0.999517	3.84879e-06	2.45956e-05	3.84877e-06	5.39298e-06	4.78858e-05
13	6.59487e-05	0.000188146	0.995877	6.59487e-05	0.00119925	6.59487e-05	6.64331e-05	0.00247148
14	9.10763e-05	9.76717e-05	0.937744	9.10763e-05	0.000152244	9.10763e-05	9.11025e-05	0.0616418
15	0.000214594	0.000224733	0.953841	0.000214594	0.044662	0.000214594	0.000214634	0.000414177
16	4.83056e-05	0.000121304	0.998548	4.83048e-05	4.86915e-05	4.83048e-05	0.00108784	4.91258e-05
17	1.42357e-06	2.3579e-06	0.999976	1.42356e-06	1.42851e-06	1.42356e-06	1.47289e-05	1.43407e-06
18	1.04466e-06	1.13553e-06	0.999991	1.04466e-06	1.04514e-06	1.04466e-06	2.33877e-06	1.04568e-06
19	4.27321e-07	4.2758e-07	0.999997	4.27321e-07	4.27322e-07	4.27321e-07	4.31015e-07	4.27324e-07
20	1.01202e-05	1.24491e-05	0.999919	9.59899e-06	9.54727e-06	1.97745e-05	9.5478e-06	9.54731e-06
21	7.77998e-05	0.000252903	0.998662	7.77297e-05	7.77227e-05	0.00069664	7.77228e-05	7.77228e-05
22	0.000429052	0.00310655	0.984859	0.000429026	0.000429024	0.00988893	0.000429024	0.000429024
23	0.000269321	0.00521565	0.989954	0.000269312	0.000269311	0.00348377	0.000269311	0.000269311
24	6.11297e-05	0.000889355	0.998206	6.11282e-05	6.11281e-05	0.000599365	6.11281e-05	6.11281e-05
25	0.000663506	0.000286534	0.994038	0.00386541	0.000286532	0.000286536	0.000286532	0.000286537
26	0.889	0.000529319	0.107821	0.000532124	0.000529319	0.000529319	0.000529319	0.000529324
27	0.999402	1.475e-05	0.000509914	1.47629e-05	1.475e-05	1.475e-05	1.475e-05	1.475e-05
28	0.999929	2.99808e-06	5.34203e-05	2.9994e-06	2.99808e-06	2.99808e-06	2.99808e-06	2.99809e-06
29	0.999998	2.10611e-07	2.86681e-07	2.10613e-07	2.10611e-07	2.10611e-07	2.10611e-07	2.10611e-07
30	0.997813	7.18695e-05	0.0017557	7.19135e-05	7.18695e-05	7.18695e-05	7.18695e-05	7.18696e-05
31	0.000273862	6.73547e-06	0.999684	8.58498e-06	6.73533e-06	6.73557e-06	6.73533e-06	6.95154e-06
32	2.08363e-06	3.57749e-07	0.999994	3.69698e-07	3.57748e-07	3.57749e-07	3.57748e-07	2.13525e-06
33	1.56175e-05	1.4921e-05	0.999711	1.49258e-05	1.4921e-05	1.4921e-05	1.4921e-05	0.000198612
34	0.000299036	0.000298501	0.993121	0.000298505	0.000298501	0.000298501	0.000298501	0.00508778
35	3.59948e-06	3.38236e-06	0.999976	3.38386e-06	3.38236e-06	3.38236e-06	3.38236e-06	3.60597e-06
36	2.96142e-05	2.9531e-05	0.999793	2.95316e-05	2.9531e-05	2.9531e-05	2.9531e-05	2.96166e-05
