# Supplementary material for: Prey preference follows phylogeny: evolutionary dietary patterns within the marine gastropod group Cladobranchia (Gastropoda: Heterobranchia: Nudibranchia)
Source: BMC Evol Biol. 2017 Oct 26;17:221. doi: 10.1186/s12862-017-1066-0 (PMC5659023; doi:10.1186/s12862-017-1066-0)
Supplement: Supplementary file 10 — Ancestral state reconstruction results for the evolution of diet preference in Cladobranchia with the alternative prey type state for Fiona pinnata. (XLSX 54 kb) [file 12862_2017_1066_MOESM10_ESM.xlsx]

## Sheet: scaled_likelihoods_fiona.csv
Node	Octocorallia	Hexacorallia	Hydrozoa	Bryozoa	Scyphozoa	Crustacea	Gastropoda eggs	Generalist
1	0.00832918	0.000104917	0.988425	0.00282574	0.000104904	0	0.000104905	0.000105436
2	0.0173001	0.000100244	0.976508	0.00579046	0.000100218	0	0.00010022	0.000100461
3	0.0112863	0.000118079	0.977802	0.0104391	0.000118032	0	0.000118036	0.00011819
4	7.05435e-05	2.55723e-06	0.999854	6.53745e-05	2.40007e-06	0	2.41488e-06	2.40199e-06
5	1.08639e-05	7.03274e-06	0.999959	1.0363e-05	4.27656e-06	0	4.54798e-06	4.29405e-06
6	1.80006e-06	0.000170677	0.9998	1.79668e-06	2.70733e-06	0	1.92546e-05	3.76815e-06
7	7.78753e-06	0.00177612	0.998147	7.7861e-06	1.77335e-05	0	1.51663e-05	2.88386e-05
8	8.35327e-05	0.980133	0.0194486	8.35327e-05	8.37256e-05	0	8.36758e-05	8.39411e-05
9	1.31571e-05	0.997973	0.00196115	1.31571e-05	1.31765e-05	0	1.31715e-05	1.31982e-05
10	1.33915e-06	0.99988	0.000113236	1.33915e-06	1.34026e-06	0	1.33998e-06	1.34151e-06
11	2.5718e-06	0.999959	2.834e-05	2.5718e-06	2.57205e-06	0	2.57199e-06	2.57234e-06
12	4.47182e-06	0.000435662	0.999467	4.47147e-06	2.79664e-05	0	6.27107e-06	5.41549e-05
13	7.45927e-05	0.000211978	0.995579	7.45925e-05	0.00130609	0	7.51659e-05	0.00267851
14	9.97198e-05	0.000107177	0.935194	9.97198e-05	0.000166565	0	9.97509e-05	0.0642334
15	0.000234205	0.0002457	0.952153	0.000234205	0.0464467	0	0.000234253	0.00045208
16	5.32461e-05	0.000134399	0.998494	5.32445e-05	5.36821e-05	0	0.00115733	5.41919e-05
17	1.63661e-06	2.72214e-06	0.999974	1.63659e-06	1.64244e-06	0	1.64053e-05	1.64926e-06
18	1.20273e-06	1.31197e-06	0.999991	1.20272e-06	1.20331e-06	0	2.68898e-06	1.204e-06
19	4.92328e-07	4.92656e-07	0.999997	4.92328e-07	4.9233e-07	0	4.96785e-07	4.92332e-07
20	2.15626e-05	1.01427e-05	0.999918	2.06825e-05	9.95988e-06	0	9.9624e-06	9.96021e-06
21	3.58033e-05	4.38103e-05	0.999779	3.57477e-05	3.50701e-05	0	3.50703e-05	3.50702e-05
22	2.14618e-05	0.000151292	0.999741	2.14595e-05	2.14316e-05	0	2.14316e-05	2.14316e-05
23	9.24066e-05	0.00173151	0.997806	9.24058e-05	9.23963e-05	0	9.23963e-05	9.23963e-05
24	2.54748e-05	0.000306627	0.999566	2.54747e-05	2.54731e-05	0	2.54731e-05	2.54731e-05
25	0.00477649	0.00206812	0.239164	0.747787	0.00206811	0	0.00206811	0.00206815
26	0.887381	0.000574393	0.109115	0.00120693	0.000574391	0	0.000574391	0.000574418
27	0.999371	1.65436e-05	0.000542856	1.96108e-05	1.65436e-05	0	1.65436e-05	1.65437e-05
28	0.999924	3.44818e-06	5.87876e-05	3.77068e-06	3.44818e-06	0	3.44818e-06	3.44819e-06
29	0.999998	2.43076e-07	3.30836e-07	2.43588e-07	2.43076e-07	0	2.43076e-07	2.43076e-07
30	0.997734	7.9827e-05	0.0018566	9.01815e-05	7.9827e-05	0	7.9827e-05	7.98274e-05
31	0.00127509	2.30419e-05	0.998195	0.000437255	2.304e-05	0	2.30402e-05	2.38071e-05
32	9.17051e-06	5.95997e-07	0.999982	3.43269e-06	5.95984e-07	0	5.95985e-07	3.49324e-06
33	2.03093e-05	1.68135e-05	0.999694	1.797e-05	1.68135e-05	0	1.68135e-05	0.0002173
34	0.000327392	0.000324707	0.993006	0.000325595	0.000324707	0	0.000324707	0.00536644
35	4.98254e-06	3.87451e-06	0.999975	4.24108e-06	3.87451e-06	0	3.87451e-06	4.24891e-06
36	3.32621e-05	3.28348e-05	0.999802	3.29761e-05	3.28348e-05	0	3.28348e-05	3.29792e-05
