# Supplementary material for: Prey preference follows phylogeny: evolutionary dietary patterns within the marine gastropod group Cladobranchia (Gastropoda: Heterobranchia: Nudibranchia)
Source: BMC Evol Biol. 2017 Oct 26;17:221. doi: 10.1186/s12862-017-1066-0 (PMC5659023; doi:10.1186/s12862-017-1066-0)
Supplement: Supplementary file 11 — Ancestral state reconstruction results for the evolution of diet preference in Cladobranchia with the alternative prey type state for Janolus barbarensis. (XLSX 54 kb) [file 12862_2017_1066_MOESM11_ESM.xlsx]

## Sheet: scaled_likelihoods_janolus.csv
Node	Octocorallia	Hexacorallia	Hydrozoa	Bryozoa	Scyphozoa	Crustacea	Gastropoda eggs	Generalist
1	0.00210182	3.1625e-05	0.99765	8.86014e-05	3.16007e-05	3.25308e-05	3.16031e-05	3.17487e-05
2	0.00437016	2.38127e-05	0.995366	0.000143434	2.37618e-05	2.57143e-05	2.37667e-05	2.3815e-05
3	0.00110074	1.09236e-05	0.998613	0.000228355	1.0831e-05	1.43801e-05	1.084e-05	1.08449e-05
4	2.46202e-05	2.76979e-06	0.999927	6.48243e-06	1.96404e-06	3.2854e-05	2.04247e-06	1.96902e-06
5	0.000101653	0.000143024	0.997161	9.00546e-05	8.74539e-05	0.0022359	9.29089e-05	8.77807e-05
6	2.33843e-06	0.000230491	0.999715	2.26526e-06	3.43684e-06	1.58031e-05	2.57272e-05	4.77132e-06
7	7.14804e-06	0.00172546	0.998188	7.11729e-06	1.60674e-05	1.28068e-05	1.69776e-05	2.61142e-05
8	7.47539e-05	0.981092	0.0184582	7.47533e-05	7.49182e-05	7.48581e-05	7.49349e-05	7.51032e-05
9	1.14022e-05	0.99813	0.00180175	1.14022e-05	1.14182e-05	1.14124e-05	1.14199e-05	1.14363e-05
10	1.10557e-06	0.999895	9.852e-05	1.10556e-06	1.10644e-06	1.10612e-06	1.10653e-06	1.10742e-06
11	2.16765e-06	0.999963	2.38599e-05	2.16765e-06	2.16784e-06	2.16777e-06	2.16786e-06	2.16806e-06
12	3.84634e-06	0.000402898	0.999505	3.8392e-06	2.46568e-05	5.1605e-06	6.12909e-06	4.8007e-05
13	6.4026e-05	0.000188591	0.995953	6.40237e-05	0.00117678	6.44362e-05	6.47385e-05	0.00242481
14	8.92151e-05	9.5943e-05	0.938401	8.9215e-05	0.000149317	8.92373e-05	8.92536e-05	0.0609967
15	0.000210108	0.000220454	0.954355	0.000210108	0.0441779	0.000210142	0.000210168	0.000406186
16	4.80245e-05	0.000157513	0.998501	4.79894e-05	4.85516e-05	5.4486e-05	0.00109275	4.9192e-05
17	1.3927e-06	2.77786e-06	0.999976	1.39225e-06	1.39937e-06	1.47444e-06	1.46098e-05	1.40747e-06
18	1.01241e-06	1.1458e-06	0.999991	1.01237e-06	1.01306e-06	1.02029e-06	2.28522e-06	1.01384e-06
19	4.1426e-07	4.14637e-07	0.999997	4.1426e-07	4.14262e-07	4.14283e-07	4.17858e-07	4.14264e-07
20	1.21579e-05	8.68775e-06	0.999931	9.1715e-06	8.42754e-06	1.35136e-05	8.44045e-06	8.42835e-06
21	3.04074e-05	3.76576e-05	0.999781	3.02259e-05	3.01807e-05	3.04897e-05	3.01815e-05	3.01807e-05
22	1.82702e-05	0.000133511	0.999757	1.82631e-05	1.82613e-05	1.82734e-05	1.82613e-05	1.82613e-05
23	8.16158e-05	0.00159867	0.997912	8.16134e-05	8.16128e-05	8.16169e-05	8.16128e-05	8.16128e-05
24	2.17934e-05	0.000273389	0.999596	2.1793e-05	2.17929e-05	2.17936e-05	2.17929e-05	2.17929e-05
25	0.00136939	0.000585012	0.978795	0.016908	0.000584945	0.0005875	0.000584952	0.000584955
26	0.89023	0.00051862	0.106645	0.000531374	0.000518615	0.000518823	0.000518615	0.00051862
27	0.999416	1.42746e-05	0.000498594	1.43328e-05	1.42746e-05	1.42755e-05	1.42746e-05	1.42746e-05
28	0.999931	2.8862e-06	5.1713e-05	2.89207e-06	2.8862e-06	2.8863e-06	2.8862e-06	2.8862e-06
29	0.999998	2.04103e-07	2.7704e-07	2.04112e-07	2.04103e-07	2.04103e-07	2.04103e-07	2.04103e-07
30	0.997864	6.96131e-05	0.00171853	6.98113e-05	6.9613e-05	6.96162e-05	6.9613e-05	6.96131e-05
31	0.000312434	7.10652e-06	0.999636	1.55098e-05	7.10294e-06	7.24011e-06	7.10329e-06	7.3282e-06
32	2.28769e-06	3.49637e-07	0.999994	4.02976e-07	3.49614e-07	3.50485e-07	3.49616e-07	2.0962e-06
33	1.52156e-05	1.44388e-05	0.999718	1.44602e-05	1.44388e-05	1.44391e-05	1.44388e-05	0.000194404
34	0.000292637	0.000292041	0.993212	0.000292058	0.000292041	0.000292042	0.000292041	0.00503543
35	3.49821e-06	3.25797e-06	0.999977	3.26458e-06	3.25797e-06	3.25808e-06	3.25797e-06	3.47447e-06
36	2.86294e-05	2.85381e-05	0.9998	2.85406e-05	2.85381e-05	2.85381e-05	2.85381e-05	2.86203e-05
