# Supplementary material for: Prey preference follows phylogeny: evolutionary dietary patterns within the marine gastropod group Cladobranchia (Gastropoda: Heterobranchia: Nudibranchia)
Source: BMC Evol Biol. 2017 Oct 26;17:221. doi: 10.1186/s12862-017-1066-0 (PMC5659023; doi:10.1186/s12862-017-1066-0)
Supplement: Supplementary file 12 — Ancestral state reconstruction results for the evolution of diet preference in Cladobranchia with the alternative prey type state for Phidiana lynceus. (XLSX 54 kb) [file 12862_2017_1066_MOESM12_ESM.xlsx]

## Sheet: Table_S11.csv
Node	Octocorallia	Hexacorallia	Hydrozoa	Bryozoa	Scyphozoa	Crustacea	Gastropoda eggs	Generalist
1	0.00937791	0.000131646	0.986836	0.00311571	0.000131189	0.000144394	0.000131232	0.00013206
2	0.0192863	0.000126195	0.973749	0.00630979	0.000125248	0.000152611	0.000125337	0.000125654
3	0.0127119	0.000149879	0.97519	0.0113062	0.00014817	0.000197539	0.00014833	0.000148445
4	0.000330089	1.80437e-05	0.999143	0.000295763	1.24017e-05	0.000175321	1.29323e-05	1.24508e-05
5	0.000331936	0.000220838	0.995946	0.000311274	0.000129624	0.00279133	0.000138292	0.000130321
6	5.76683e-06	0.000370013	0.999531	1.02145e-05	6.56236e-06	2.55414e-05	4.11146e-05	9.32561e-06
7	1.15021e-05	0.0022352	0.997625	1.34129e-05	2.55577e-05	1.99975e-05	2.66879e-05	4.23576e-05
8	0.000105122	0.977162	0.0222061	0.000105165	0.000105434	0.00010531	0.000105459	0.000105806
9	1.91759e-05	0.997292	0.0025924	1.91808e-05	1.92121e-05	1.91978e-05	1.9215e-05	1.92554e-05
10	2.1748e-06	0.999814	0.000173176	2.17513e-06	2.17721e-06	2.17626e-06	2.1774e-06	2.18009e-06
11	3.72019e-06	0.99993	4.72031e-05	3.72028e-06	3.7208e-06	3.72056e-06	3.72085e-06	3.72154e-06
12	7.10902e-06	0.000627623	0.999217	7.64221e-06	4.07611e-05	9.47961e-06	1.13465e-05	7.92958e-05
13	0.000103456	0.000311448	0.994326	0.000103634	0.00161354	0.00010425	0.000104876	0.00333279
14	0.000122551	0.000133655	0.927352	0.00012256	0.00020317	0.000122593	0.000122626	0.0718211
15	0.000290866	0.000307843	0.945634	0.000290881	0.0523399	0.000290931	0.000290982	0.000554455
16	7.27064e-05	0.000251933	0.997872	0.00019499	7.30978e-05	8.24364e-05	0.00137868	7.44574e-05
17	1.18221e-05	2.46102e-05	0.999531	0.00029088	1.185e-05	1.25163e-05	0.000105006	1.1947e-05
18	5.58996e-05	6.52433e-05	0.997724	0.00186268	5.592e-05	5.64069e-05	0.000123985	5.59909e-05
19	9.47518e-07	9.78224e-07	0.999987	6.88512e-06	9.47585e-07	9.49185e-07	1.17127e-06	9.47818e-07
20	7.83721e-05	1.84141e-05	0.999732	7.17425e-05	1.70146e-05	4.84805e-05	1.71171e-05	1.70241e-05
21	5.56841e-05	6.40178e-05	0.999618	5.52066e-05	5.12652e-05	5.35313e-05	5.12726e-05	5.12659e-05
22	3.11149e-05	0.000195325	0.999619	3.10928e-05	3.09098e-05	3.1015e-05	3.09102e-05	3.09098e-05
23	0.000117883	0.00193803	0.997355	0.000117876	0.000117813	0.000117849	0.000117813	0.000117813
24	3.62525e-05	0.000385141	0.999397	3.62511e-05	3.6239e-05	3.6246e-05	3.6239e-05	3.6239e-05
25	0.00598251	0.00256724	0.267653	0.713516	0.00256678	0.0025802	0.00256682	0.00256685
26	0.873007	0.000710154	0.121959	0.00148022	0.000710036	0.000713443	0.000710047	0.000710086
27	0.999176	2.31669e-05	0.000680373	2.73409e-05	2.31663e-05	2.31847e-05	2.31663e-05	2.31665e-05
28	0.999887	5.11998e-06	8.22424e-05	5.60979e-06	5.1199e-06	5.12207e-06	5.11991e-06	5.11993e-06
29	0.999998	3.29449e-07	4.63362e-07	3.30299e-07	3.29449e-07	3.29452e-07	3.29449e-07	3.29449e-07
30	0.997013	0.000111366	0.00230501	0.000125298	0.000111363	0.000111425	0.000111364	0.000111364
31	0.00162472	3.26552e-05	0.997662	0.000546466	3.25765e-05	3.48502e-05	3.25839e-05	3.38276e-05
32	1.43218e-05	9.52881e-07	0.999971	5.26746e-06	9.5222e-07	9.71313e-07	9.52282e-07	5.30518e-06
33	3.00531e-05	2.41192e-05	0.999575	2.60343e-05	2.41189e-05	2.41274e-05	2.41189e-05	0.00027252
34	0.000412926	0.000408381	0.991644	0.000409848	0.000408381	0.000408387	0.000408381	0.00589938
35	7.98068e-06	5.90059e-06	0.999955	6.5719e-06	5.90049e-06	5.90346e-06	5.9005e-06	6.57777e-06
36	4.91501e-05	4.8265e-05	0.999661	4.85507e-05	4.8265e-05	4.82663e-05	4.8265e-05	4.85532e-05
